# Supplementary material for: Expression of Concern: Crucial Role of Calcium-Sensing Receptor Activation in Cardiac Injury of Diabetic Rats
Source: PLoS One. 2023 May 18;18(5):e0286128. doi: 10.1371/journal.pone.0286128 (PMC10194876; doi:10.1371/journal.pone.0286128)
Supplement: S1 File — (ZIP) [file pone.0286128.s001.zip]

Archive with 3 entries (3 files):
- S1 file. Individual level data underlying Figures 2, 8, and 9/Figure 2.xlsx
- S1 file. Individual level data underlying Figures 2, 8, and 9/Figure 8.xlsx
- S1 file. Individual level data underlying Figures 2, 8, and 9/Figure 9.xlsx
