# Supplementary material for: Expression of Concern: Crucial Role of Calcium-Sensing Receptor Activation in Cardiac Injury of Diabetic Rats
Source: PLoS One. 2023 May 18;18(5):e0286128. doi: 10.1371/journal.pone.0286128 (PMC10194876; doi:10.1371/journal.pone.0286128)
Supplement: S1 File — (ZIP) [file pone.0286128.s001.zip › S1 file. Individual level data underlying Figures 2, 8, and 9/Figure 2.xlsx]

## Sheet: Figure 2
Figure 2			CaSR	GAPDH	Ratio (CaSR/GAPDH)
	Band-1	Control-1	8618.4	18459.8	0.466875					Control	2 months
		Control-2	8407.08	20634.5	0.407427				Band-1	0.466875	0.45496
		Control-3	4710.59	20167.1	0.233578					0.407427	0.736627
		2 months-1	12666.5	27841	0.45496					0.233578	0.582405
		2 months-2	17403.9	23626.5	0.736627				Band-2	0.38704	1.76979
		2 months-3	10742.7	18445.4	0.582405					0.505923	1.32672
										0.572247	1.6194
	Band-2	Control-4	7277.08	18801.9	0.38704					0.527121	1.39584
		Control-5	8789.98	17374.2	0.505923				Band-Rep	0.148423	0.686453
		Control-6	9192.74	16064.3	0.572247				X	0.406079	1.07152
		Control-7	6405.57	12152	0.527121				SD	0.147569	0.5124
		2 months-4	17346.5	9801.45	1.76979				SEM	0.0521734	0.181161
		2 months-5	14969	11282.7	1.32672
		2 months-6	15652.9	9665.86	1.6194
		2 months-7	12130.9	8690.74	1.39584
	Band-Rep	Control	6121.66	41244.6	0.148423
		2 months	30032.1	43749.6	0.686453
