# Supplementary material for: Expression of Concern: Crucial Role of Calcium-Sensing Receptor Activation in Cardiac Injury of Diabetic Rats
Source: PLoS One. 2023 May 18;18(5):e0286128. doi: 10.1371/journal.pone.0286128 (PMC10194876; doi:10.1371/journal.pone.0286128)
Supplement: S1 File — (ZIP) [file pone.0286128.s001.zip › S1 file. Individual level data underlying Figures 2, 8, and 9/Figure 8.xlsx]

## Sheet: Figure8A
Figure 8A			Bcl-2	GAPDH	Ratio (Bcl-2/GAPDH)
	Band-1	Control	28089.7	21299.6	1.31879				Control	Model	Model+GdCl3	Model+GdCl3+NPS-2390	Model+NPS-2390	Control+GdCl3
		Model	22045.2	24997.3	0.881902			Band-1	1.31879	0.881902	0.494667	1.02461	1.28822	1.01899
		Model+GdCl3	10506.3	21239.1	0.494667			Band-2	1.16833	1.08566	0.787637	1.29375	0.902554	0.762031
		Model+GdCl3+NPS-2390	21929.3	21402.5	1.02461			Band-3	1.12349	1.1111	0.701881	1.10361	0.994727	1.17256
		Model+NPS-2390	20713.4	16079.1	1.28822			Band-4	1.5523	1.41961	0.758621	1.34992	1.54648	1.0929
		Control+GdCl3	29551.7	29000.8	1.01899			Band-5	1.62382	1.19096	0.57614	0.935722	0.940682	1.17641
								Band-Rep	1.29919	0.351928	0.140103	0.539068	1.00887	0.787895
	Band-2	Control	27344.7	23405	1.16833			X	1.34765	1.00686	0.576508	1.04111	1.11359	1.0018
		Model	25321.5	23323.7	1.08566			SD	0.20186	0.364933	0.241083	0.292068	0.251958	0.185195
		Model+GdCl3	18340.8	23285.9	0.787637			SEM	0.0824091	0.148983	0.0984219	0.119236	0.102861	0.0756054
		Model+GdCl3+NPS-2390	26632.9	20585.9	1.29375
		Model+NPS-2390	27013.3	29929.8	0.902554
		Control+GdCl3	27920	36638.9	0.762031
	Band-3	Control	27624	24587.7	1.12349
		Model	23481.1	21133.3	1.1111
		Model+GdCl3	14721.9	20975	0.701881
		Model+GdCl3+NPS-2390	26253.9	23789.1	1.10361
		Model+NPS-2390	26484.4	26624.8	0.994727
		Control+GdCl3	29413.5	25084.9	1.17256
	Band-4	Control	32864.1	21171.2	1.5523
		Model	28638	20173.1	1.41961
		Model+GdCl3	16912.1	22293.2	0.758621
		Model+GdCl3+NPS-2390	29743.3	22033.4	1.34992
		Model+NPS-2390	25719.1	16630.8	1.54648
		Control+GdCl3	29756.9	27227.4	1.0929
	Band-5	Control	29380.2	18093.3	1.62382
		Model	24230.9	20345.8	1.19096
		Model+GdCl3	18459	32039	0.57614
		Model+GdCl3+NPS-2390	23965.9	25612.2	0.935722
		Model+NPS-2390	25894.9	27527.8	0.940682
		Control+GdCl3	32985.5	28039.2	1.17641
	Band-Rep	Control	29984.2	23079.2	1.29919
		Model	8457.69	24032.4	0.351928
		Model+GdCl3	2989.01	21334.3	0.140103
		Model+GdCl3+NPS-2390	8045.81	14925.4	0.539068
		Model+NPS-2390	16539.8	16394.3	1.00887
		Control+GdCl3	17889.9	22706	0.787895

## Sheet: Figure8B
Figure 8B			Bcl-2	GAPDH	Ratio (Bcl-2/GAPDH)
	Band-1	Control	31596.9	18810.2	1.67978					Control	Model	Model+GdCl3	Model+GdCl3+siRNA	Model+nRNA	Model+siRNA
		Model	25719.5	26952.7	0.954247				Band-1	1.67978	0.954247	0.653375	1.08339	0.956009	0.785968
		Model+GdCl3	17695.7	27083.5	0.653375				Band-2	1.88511	1.14533	0.589961	1.20343	1.38892	1.789
		Model+GdCl3+siRNA	23973.7	22128.3	1.08339				Band-3	1.43797	0.987981	0.406854	0.881773	1.05746	1.14116
		Model+nRNA	25344.5	26510.7	0.956009				Band-4	1.59017	0.822473	0.635004	1.07529	1.08141	0.821907
		Model+siRNA	25306	32197.2	0.785968				Band-5	1.15222	0.588177	0.316607	0.679036	0.595695	0.844552
									Band-Rep	1.25549	0.45217	0.33489	0.498259	0.811224	0.814321
	Band-2	Control	34489	18295.4	1.88511				X	1.50012	0.825063	0.489448	0.903531	0.981786	1.03282
		Model	23980.1	20937.2	1.14533				SD	0.273256	0.261141	0.154107	0.270891	0.268414	0.392976
		Model+GdCl3	9624.45	16313.7	0.589961				SEM	0.111556	0.10661	0.0629141	0.110591	0.10958	0.160432
		Model+GdCl3+siRNA	19411.5	16130.1	1.20343
		Model+nRNA	19217.5	13836.3	1.38892
		Model+siRNA	23417.5	13089.7	1.789
	Band-3	Control	34192.3	23778.2	1.43797
		Model	26501.6	26824	0.987981
		Model+GdCl3	12394.7	30464.8	0.406854
		Model+GdCl3+siRNA	25770.3	29225.6	0.881773
		Model+nRNA	27123.9	25650	1.05746
		Model+siRNA	29685.4	26013.4	1.14116
	Band-4	Control	27049.3	17010.3	1.59017
		Model	15418.5	18746.5	0.822473
		Model+GdCl3	9979.98	15716.4	0.635004
		Model+GdCl3+siRNA	26356.9	24511.4	1.07529
		Model+nRNA	28648.6	26491.9	1.08141
		Model+siRNA	22805.5	27747	0.821907
	Band-5	Control	23470.2	20369.5	1.15222
		Model	13133.1	22328.4	0.588177
		Model+GdCl3	7864.86	24841.1	0.316607
		Model+GdCl3+siRNA	14848.3	21866.7	0.679036
		Model+nRNA	13706.4	23009.1	0.595695
		Model+siRNA	23549.8	27884.4	0.844552
	Band-Rep	Control	32696.1	26042.5	1.25549
		Model	11514.1	25464	0.45217
		Model+GdCl3	6952.2	20759.7	0.33489
		Model+GdCl3+siRNA	13920.4	27938.1	0.498259
		Model+nRNA	23681.5	29192.3	0.811224
		Model+siRNA	17717.9	21757.9	0.814321

## Sheet: Figure8C
Figure 8C			Bax	GAPDH	Ratio (Bax/GAPDH)
	Band-1	Control	15420.5	22699.4	0.679335					Control	Model	Model+GdCl3	Model+GdCl3+NPS-2390	Model+NPS-2390	Control+GdCl3
		Model	28326.9	21150.1	1.33932				Band-1	0.679335	1.33932	1.69097	0.961385	1.07207	1.18539
		Model+GdCl3	34901.3	20639.8	1.69097				Band-2	0.614459	0.869659	1.66235	0.86557	0.723326	0.701931
		Model+GdCl3+NPS-2390	26722.4	27795.8	0.961385				Band-3	0.464941	0.906918	1.1369	0.805621	0.897535	0.898044
		Model+NPS-2390	27403	25560.8	1.07207				Band-4	0.527819	0.97669	1.20944	0.994125	0.959064	0.783567
		Control+GdCl3	20697.2	17460.3	1.18539				Band-5	0.650065	0.925065	1.28586	0.967444	0.992164	0.812619
									Band-Rep	0.313985	0.709912	1.13254	0.606291	0.478406	0.412714
	Band-2	Control	16186.6	26342.8	0.614459				X	0.541767	0.954595	1.35301	0.866739	0.853761	0.799044
		Model	21295.6	24487.3	0.869659				SD	0.137054	0.209157	0.257037	0.146217	0.218048	0.252257
		Model+GdCl3	29526.3	17761.8	1.66235				SEM	0.055952	0.085388	0.104935	0.0596927	0.0890176	0.102984
		Model+GdCl3+NPS-2390	15051.6	17389.3	0.86557
		Model+NPS-2390	19407.9	26831.5	0.723326
		Control+GdCl3	18442.3	26273.7	0.701931
	Band-3	Control	11453.2	24633.6	0.464941
		Model	19352.3	21338.5	0.906918
		Model+GdCl3	24899.3	21901.1	1.1369
		Model+GdCl3+NPS-2390	19454.7	24148.7	0.805621
		Model+NPS-2390	21807.6	24297.2	0.897535
		Control+GdCl3	13428.1	14952.6	0.898044
	Band-4	Control	7230.44	13698.7	0.527819
		Model	25687.1	26300.1	0.97669
		Model+GdCl3	32219	26639.6	1.20944
		Model+GdCl3+NPS-2390	25868.8	26021.7	0.994125
		Model+NPS-2390	25395.7	26479.7	0.959064
		Control+GdCl3	11251.7	14359.6	0.783567
	Band-5	Control	11589.3	17827.9	0.650065
		Model	21764.5	23527.6	0.925065
		Model+GdCl3	28871.5	22453.1	1.28586
		Model+GdCl3+NPS-2390	21344.2	22062.5	0.967444
		Model+NPS-2390	22026.2	22200.1	0.992164
		Control+GdCl3	14988.7	18444.9	0.812619
	Band-Rep	Control	7341.67	23382.2	0.313985
		Model	17374.4	24474	0.709912
		Model+GdCl3	26738.2	23609.1	1.13254
		Model+GdCl3+NPS-2390	13817	22789.4	0.606291
		Model+NPS-2390	12163.8	25425.7	0.478406
		Control+GdCl3	9821.25	23796.8	0.412714

## Sheet: Figure8D
Figure 8D			Bax	GAPDH	Ratio (Bax/GAPDH)
	Band-1	Control	6072.05	25681.1	0.236441					Control	Model	Model+GdCl3	Model+GdCl3+siRNA	Model+nRNA	Model+siRNA
		Model	19211.8	21088.2	0.911022				Band-1	0.236441	0.911022	1.47263	0.79946	0.992037	0.82432
		Model+GdCl3	32987.2	22400.2	1.47263				Band-2	0.387493	0.81889	1.09608	0.756308	1.14775	1.09364
		Model+GdCl3+siRNA	21008.3	26278.1	0.79946				Band-3	0.416658	0.594887	1.17867	0.798761	0.684073	0.641946
		Model+nRNA	19286.3	19441.1	0.992037				Band-4	0.854256	1.06578	1.35459	1.20912	0.841304	0.74805
		Model+siRNA	18373.1	22288.7	0.82432				Band-5	0.500798	1.41434	1.6596	1.05803	1.13846	1.04693
									Band-Rep	0.557648	1.79071	2.31762	0.824997	1.22646	0.898714
	Band-2	Control	9929.86	25625.9	0.387493				X	0.492216	1.09927	1.5132	0.907779	1.00501	0.875599
		Model	22132.7	27027.7	0.81889				SD	0.208579	0.435184	0.442994	0.182644	0.208418	0.173736
		Model+GdCl3	30054	27419.5	1.09608				SEM	0.0851518	0.177663	0.180851	0.0745641	0.0850863	0.0709275
		Model+GdCl3+siRNA	20409.2	26985.3	0.756308
		Model+nRNA	31245.8	27223.6	1.14775
		Model+siRNA	27882.5	25495.1	1.09364
	Band-3	Control	13902.1	33365.6	0.416658
		Model	18715.6	31460.8	0.594887
		Model+GdCl3	27477	23311.7	1.17867
		Model+GdCl3+siRNA	19105.3	23918.7	0.798761
		Model+nRNA	18296.9	26747	0.684073
		Model+siRNA	17685.2	27549.4	0.641946
	Band-4	Control	20781.1	24326.6	0.854256
		Model	23636.5	22177.6	1.06578
		Model+GdCl3	29312.1	21639	1.35459
		Model+GdCl3+siRNA	22199.2	18359.8	1.20912
		Model+nRNA	18530.3	22025.7	0.841304
		Model+siRNA	14474.5	19349.7	0.74805
	Band-5	Control	10938.3	21841.7	0.500798
		Model	28461.3	20123.4	1.41434
		Model+GdCl3	34931.8	21048.4	1.6596
		Model+GdCl3+siRNA	27003.8	25522.8	1.05803
		Model+nRNA	24253.6	21303.8	1.13846
		Model+siRNA	22628.5	21614.2	1.04693
	Band-Rep	Control	6554.57	11754	0.557648
		Model	17169	9587.84	1.79071
		Model+GdCl3	20132.8	8686.84	2.31762
		Model+GdCl3+siRNA	7386.59	8953.48	0.824997
		Model+nRNA	13404.8	10929.7	1.22646
		Model+siRNA	7381.28	8213.15	0.898714
