# Supplementary material for: Expression of Concern: Crucial Role of Calcium-Sensing Receptor Activation in Cardiac Injury of Diabetic Rats
Source: PLoS One. 2023 May 18;18(5):e0286128. doi: 10.1371/journal.pone.0286128 (PMC10194876; doi:10.1371/journal.pone.0286128)
Supplement: S1 File — (ZIP) [file pone.0286128.s001.zip › S1 file. Individual level data underlying Figures 2, 8, and 9/Figure 9.xlsx]

## Sheet: Figure9A
Figure 9A			P-ERK	T-ERK	Ratio (P-ERK/T-ERK)
	Band-1	Control	9772.52	28986.9	0.337136					Control	Model	Model+GdCl3	Model+GdCl3+NPS-2390	Model+NPS-2390	Control+GdCl3
		Model	15662.7	26943.4	0.581317				Band-1	0.337136	0.581317	1.06646	0.972775	0.47328	0.526901
		Model+GdCl3	28767.2	26974.3	1.06646				Band-2	0.626598	1.35623	2.58424	0.917139	0.902898	1.05104
		Model+GdCl3+NPS-2390	26813.7	27564.1	0.972775				Band-3	0.307762	0.638437	1.22471	0.845567	1.03448	0.827519
		Model+NPS-2390	13427.2	28370.6	0.47328				Band-4	0.651941	1.08938	1.2698	1.04935	1.09119	0.900783
		Control+GdCl3	13213.6	25078	0.526901				Band-5	0.390342	1.07711	1.55221	0.997558	0.897183	0.74123
									Band-Rep	0.567413	1.38511	1.33776	1.13425	0.960169	1.02409
	Band-2	Control	10753.4	17161.6	0.626598				X	0.480199	1.02126	1.50586	0.986107	0.8932	0.845261
		Model	19815.9	14611.1	1.35623				SD	0.152846	0.344224	0.55157	0.10076	0.219129	0.194884
		Model+GdCl3	35472.5	13726.5	2.58424				SEM	0.0623992	0.140529	0.225177	0.0411352	0.0894591	0.0795612
		Model+GdCl3+NPS-2390	21752.8	23718.1	0.917139
		Model+NPS-2390	21750.2	24089.3	0.902898
		Control+GdCl3	20308.2	19322.1	1.05104
	Band-3	Control	9014.86	29291.7	0.307762
		Model	16560	25938.3	0.638437
		Model+GdCl3	32432.4	26481.7	1.22471
		Model+GdCl3+NPS-2390	24482.4	28953.9	0.845567
		Model+NPS-2390	22961.1	22195.8	1.03448
		Control+GdCl3	20988	25362.5	0.827519
	Band-4	Control	15367.3	23571.6	0.651941
		Model	25498.6	23406.6	1.08938
		Model+GdCl3	30211.7	23792.5	1.2698
		Model+GdCl3+NPS-2390	25999.2	24776.4	1.04935
		Model+NPS-2390	26254.9	24060.8	1.09119
		Control+GdCl3	18675.3	20732.3	0.900783
	Band-5	Control	8410.42	21546.3	0.390342
		Model	19851.9	18430.7	1.07711
		Model+GdCl3	27676.9	17830.6	1.55221
		Model+GdCl3+NPS-2390	22464.6	22519.6	0.997558
		Model+NPS-2390	19660.1	21913.1	0.897183
		Control+GdCl3	17072.8	23033.1	0.74123
	Band-Rep	Control	11640.9	20515.7	0.567413
		Model	23629.1	17059.4	1.38511
		Model+GdCl3	31591.4	23615.2	1.33776
		Model+GdCl3+NPS-2390	27316.9	24083.7	1.13425
		Model+NPS-2390	25348.3	26399.9	0.960169
		Control+GdCl3	27759.5	27106.4	1.02409

## Sheet: Figure9B
Figure 9B			P-ERK	T-ERK	Ratio (P-ERK/T-ERK)
	Band-1	Control	10638	23143.9	0.459645					Control	Model	Model+GdCl3	Model+GdCl3+siRNA	Model+nRNA	Model+siRNA
		Model	20142.7	25528.7	0.789023				Band-1	0.459645	0.789023	1.28736	0.931477	0.946984	0.758494
		Model+GdCl3	25719	19978.2	1.28736				Band-2	0.548747	1.02678	1.50916	1.50848	1.67155	1.39827
		Model+GdCl3+siRNA	17923.1	19241.5	0.931477				Band-3	0.478258	0.7556	1.31477	0.819969	1.20053	1.31677
		Model+nRNA	16989.3	17940.4	0.946984				Band-4	0.735626	0.953656	1.13874	0.766983	0.697541	0.569108
		Model+siRNA	11366.5	14985.6	0.758494				Band-5	0.846197	1.55913	1.73184	1.01238	0.870063	0.904845
									Band-Rep	0.443712	0.719006	1.28395	0.838545	0.804663	0.637437
	Band-2	Control	13959.3	25438.5	0.548747				X	0.585364	0.967198	1.37763	0.979639	1.03189	0.930821
		Model	24563.1	23922.5	1.02678				SD	0.16691	0.313762	0.210097	0.273383	0.356208	0.350642
		Model+GdCl3	37294.6	24712.2	1.50916				SEM	0.0681409	0.128093	0.0857719	0.111608	0.145421	0.143149
		Model+GdCl3+siRNA	29990.3	19881.1	1.50848
		Model+nRNA	27546	16479.3	1.67155
		Model+siRNA	29778.6	21296.7	1.39827
	Band-3	Control	9786.23	20462.2	0.478258
		Model	16384.5	21684.1	0.7556
		Model+GdCl3	28863.8	21953.5	1.31477
		Model+GdCl3+siRNA	22146.6	27009	0.819969
		Model+nRNA	25368.2	21130.9	1.20053
		Model+siRNA	23538.8	17876.2	1.31677
	Band-4	Control	20272.2	27557.8	0.735626
		Model	27430.7	28763.7	0.953656
		Model+GdCl3	30935.8	27166.6	1.13874
		Model+GdCl3+siRNA	22082.4	28791.3	0.766983
		Model+nRNA	16586.3	23778.3	0.697541
		Model+siRNA	16545.4	29072.5	0.569108
	Band-5	Control	11278.9	13328.9	0.846197
		Model	26649.1	17092.3	1.55913
		Model+GdCl3	28731.8	16590.3	1.73184
		Model+GdCl3+siRNA	23873.3	23581.5	1.01238
		Model+nRNA	21980.7	25263.3	0.870063
		Model+siRNA	18992.6	20989.9	0.904845
	Band-Rep	Control	11217.2	25280.4	0.443712
		Model	14196.4	19744.5	0.719006
		Model+GdCl3	25200.2	19627.1	1.28395
		Model+GdCl3+siRNA	16559.1	19747.4	0.838545
		Model+nRNA	17710.1	22009.4	0.804663
		Model+siRNA	11271.6	17682.6	0.637437

## Sheet: Figure9C
Figure 9C			P-JNK	T-JNK	Ratio (P-JNK/T-JNK)
	Band-1	Control	7947.07	24906.7	0.319074					Control	Model	Model+GdCl3	Model+GdCl3+NPS-2390	Model+NPS-2390	Control+GdCl3
		Model	21793.2	19677.9	1.1075				Band-1	0.319074	1.1075	1.44298	0.906218	1.00293	1.423
		Model+GdCl3	26585.8	18424.2	1.44298				Band-2	0.359762	0.710964	1.14776	0.794189	1.09226	0.619811
		Model+GdCl3+NPS-2390	21994.1	24270.2	0.906218				Band-3	0.361324	0.789993	1.18277	0.824286	0.706994	0.497135
		Model+NPS-2390	23394	23325.7	1.00293				Band-4	0.646346	1.11679	1.69825	1.07291	1.05496	1.08621
		Control+GdCl3	25387.5	17840.8	1.423				Band-5	0.874823	0.928346	1.14665	0.872844	0.663835	0.890826
									Band-Rep	0.458638	0.810373	0.881815	0.895642	0.725981	0.897548
	Band-2	Control	10748.8	29877.4	0.359762				X	0.503328	0.91066	1.25004	0.894347	0.874494	0.902422
		Model	18862.7	26531.2	0.710964				SD	0.216881	0.170905	0.282624	0.0973943	0.195436	0.331381
		Model+GdCl3	28244.6	24608.5	1.14776				SEM	0.0885411	0.0697715	0.115381	0.0397611	0.0797866	0.135286
		Model+GdCl3+NPS-2390	21917.7	27597.6	0.794189
		Model+NPS-2390	20891.4	19126.7	1.09226
		Control+GdCl3	13951.1	22508.7	0.619811
	Band-3	Control	8550.08	23663.2	0.361324
		Model	16486.9	20869.7	0.789993
		Model+GdCl3	30124.4	25469.3	1.18277
		Model+GdCl3+NPS-2390	19618	23800	0.824286
		Model+NPS-2390	18446.5	26091.4	0.706994
		Control+GdCl3	12476.1	25096	0.497135
	Band-4	Control	12147.8	18794.5	0.646346
		Model	25609.8	22931.7	1.11679
		Model+GdCl3	31092.1	18308.4	1.69825
		Model+GdCl3+NPS-2390	23867.1	22245.3	1.07291
		Model+NPS-2390	22252.7	21093.4	1.05496
		Control+GdCl3	20061.9	18469.6	1.08621
	Band-5	Control	21621.9	24715.7	0.874823
		Model	22807.6	24568	0.928346
		Model+GdCl3	27089.7	23625.2	1.14665
		Model+GdCl3+NPS-2390	23407.8	26817.9	0.872844
		Model+NPS-2390	20089.6	30263	0.663835
		Control+GdCl3	19716.3	22132.7	0.890826
	Band-Rep	Control	12234.7	26676.2	0.458638
		Model	20323.8	25079.5	0.810373
		Model+GdCl3	23776	26962.6	0.881815
		Model+GdCl3+NPS-2390	19559.6	21838.7	0.895642
		Model+NPS-2390	17702.8	24384.7	0.725981
		Control+GdCl3	25307.6	28196.4	0.897548

## Sheet: Figure9D
Figure 9D			P-JNK	T-JNK	Ratio (P-JNK/T-JNK)
	Band-1	Control	8326.05	30344.7	0.274382					Control	Model	Model+GdCl3	Model+GdCl3+siRNA	Model+nRNA	Model+siRNA
		Model	15166.4	22231.1	0.682215				Band-1	0.274382	0.682215	0.798785	0.644026	0.602911	1.37578
		Model+GdCl3	18300.1	22909.9	0.798785				Band-2	0.235835	0.936524	1.47557	0.7833	0.805339	1.04888
		Model+GdCl3+siRNA	18040.8	28012.6	0.644026				Band-3	0.518264	1.11015	2.05413	1.37603	0.996577	0.807537
		Model+nRNA	13633.1	22612.1	0.602911				Band-4	0.389139	0.768579	1.28745	0.906652	0.711607	0.681297
		Model+siRNA	30314.2	22034.2	1.37578				Band-5	0.485742	1.07219	1.32446	1.14883	1.25867	0.967197
									Band-Rep	0.14952	0.433582	1.28783	0.795244	0.835182	0.41719
	Band-2	Control	6018.3	25519.1	0.235835
		Model	19885	21232.7	0.936524				X	0.342147	0.833874	1.37137	0.942346	0.868381	0.88298
		Model+GdCl3	31049	21042.1	1.47557				SD	0.146181	0.257355	0.405239	0.271263	0.231899	0.328874
		Model+GdCl3+siRNA	19079.9	24358.3	0.7833				SEM	0.0596782	0.105065	0.165438	0.110743	0.0946725	0.134262
		Model+nRNA	20831.1	25866.3	0.805339
		Model+siRNA	18627.2	17759.1	1.04888
	Band-3	Control	12660.1	24427.9	0.518264
		Model	25751.4	23196.3	1.11015
		Model+GdCl3	35335.2	17202	2.05413
		Model+GdCl3+siRNA	23835.9	17322.3	1.37603
		Model+nRNA	25107.6	25193.8	0.996577
		Model+siRNA	21400.3	26500.7	0.807537
	Band-4	Control	12306.3	31624.5	0.389139
		Model	20324.5	26444.3	0.768579
		Model+GdCl3	32125	24952.3	1.28745
		Model+GdCl3+siRNA	22729.4	25069.6	0.906652
		Model+nRNA	21681.6	30468.5	0.711607
		Model+siRNA	18471.9	27112.8	0.681297
	Band-5	Control	14358.2	29559.4	0.485742
		Model	22523.4	21006.9	1.07219
		Model+GdCl3	28536.3	21545.6	1.32446
		Model+GdCl3+siRNA	22871.3	19908.3	1.14883
		Model+nRNA	34079.5	27075.8	1.25867
		Model+siRNA	28781.4	29757.5	0.967197
	Band-Rep	Control	4578.84	30623.7	0.14952
		Model	11550.6	26639.9	0.433582
		Model+GdCl3	28624.2	22226.7	1.28783
		Model+GdCl3+siRNA	20846.2	26213.5	0.795244
		Model+nRNA	15428.8	18473.6	0.835182
		Model+siRNA	9985.62	23935.4	0.41719

## Sheet: Figure9E
Figure 9E			P-p38	T-p38	Ratio (P-p38/T-p38)
	Band-1	Control	22321.9	17271.8	1.29239					Control	Model	Model+GdCl3	Model+GdCl3+NPS-2390	Model+NPS-2390	Control+GdCl3
		Model	25935.8	20715.7	1.25199				Band-1	1.29239	1.25199	1.01769	0.861036	1.12362	1.14004
		Model+GdCl3	30645.3	30112.6	1.01769				Band-2	0.888676	0.891256	0.910344	0.909864	0.939397	1.07818
		Model+GdCl3+NPS-2390	25502.3	29618.2	0.861036				Band-3	0.902157	1.02764	1.19362	1.13585	1.1912	1.15764
		Model+NPS-2390	30929.1	27526.2	1.12362				Band-4	0.909531	0.899706	0.834379	0.874338	0.72821	0.946737
		Control+GdCl3	27170.7	23833.1	1.14004				Band-5	0.901158	0.732806	0.615799	0.691013	0.602644	0.58896
									Band-Rep	0.940299	0.952036	1.02363	0.798161	0.895897	0.978408
	Band-2	Control	16509.7	18577.9	0.888676				X	0.972368	0.959239	0.932578	0.878376	0.913495	0.981659
		Model	20538	23043.9	0.891256				SD	0.15773	0.17313	0.197061	0.147742	0.225038	0.210148
		Model+GdCl3	23726.8	26063.5	0.910344				SEM	0.064393	0.0706799	0.08045	0.0603155	0.0918715	0.0857926
		Model+GdCl3+NPS-2390	29534.2	32460.1	0.909864
		Model+NPS-2390	25586.4	27237.1	0.939397
		Control+GdCl3	21404.7	19852.7	1.07818
	Band-3	Control	22916.5	25402	0.902157
		Model	25679.7	24989	1.02764
		Model+GdCl3	27704.4	23210.3	1.19362
		Model+GdCl3+NPS-2390	30649.5	26983.8	1.13585
		Model+NPS-2390	26996.1	22663.1	1.1912
		Control+GdCl3	20429.3	17647.5	1.15764
	Band-4	Control	14012.1	15405.8	0.909531
		Model	19365.7	21524.5	0.899706
		Model+GdCl3	16986.9	20358.7	0.834379
		Model+GdCl3+NPS-2390	21104.4	24137.6	0.874338
		Model+NPS-2390	12732.8	17485	0.72821
		Control+GdCl3	15721.1	16605.5	0.946737
	Band-5	Control	26167	29037.1	0.901158
		Model	21490.6	29326.5	0.732806
		Model+GdCl3	14554.2	23634.7	0.615799
		Model+GdCl3+NPS-2390	18939.6	27408.5	0.691013
		Model+NPS-2390	16445.6	27289.1	0.602644
		Control+GdCl3	18950.5	32176.3	0.58896
	Band-Rep	Control	24501.4	26057	0.940299
		Model	24471.1	25704	0.952036
		Model+GdCl3	16195	15821.1	1.02363
		Model+GdCl3+NPS-2390	21191.4	26550.2	0.798161
		Model+NPS-2390	25534.6	28501.7	0.895897
		Control+GdCl3	23495.8	24014.3	0.978408

## Sheet: Figure9F
Figure 9F			P-p38	T-p38	Ratio (P-p38/T-p38)
	Band-1	Control	30221.4	24536.1	1.23171					Control	Model	Model+GdCl3	Model+GdCl3+siRNA	Model+nRNA	Model+siRNA
		Model	27249.7	28165.5	0.967485				Band-1	1.23171	0.967485	1.05219	1.21899	1.12846	1.13952
		Model+GdCl3	25664	24391.2	1.05219				Band-2	0.802865	0.967092	0.660522	0.913018	1.23558	1.14424
		Model+GdCl3+siRNA	18500.2	15176.7	1.21899				Band-3	0.863329	0.770748	0.85113	0.547116	1.31425	1.05757
		Model+nRNA	27328.7	24217.6	1.12846				Band-4	1.11272	0.957741	0.907135	0.889782	0.690822	0.54197
		Model+siRNA	28880.5	25344.3	1.13952				Band-5	1.1182	1.48685	1.34714	1.12166	1.12127	1.14376
									Band-Rep	0.933884	0.798823	0.909876	0.869673	1.0917	0.982887
	Band-2	Control	15378	19153.9	0.802865				X	1.01045	0.991456	0.954664	0.926707	1.09701	1.00166
		Model	18760.8	19399.2	0.967092				SD	0.1683	0.258278	0.230239	0.233379	0.215865	0.234231
		Model+GdCl3	18962.6	28708.5	0.660522				SEM	0.068708	0.105442	0.0939947	0.0952767	0.0881266	0.0956243
		Model+GdCl3+siRNA	25713.3	28163	0.913018
		Model+nRNA	24515.2	19841.1	1.23558
		Model+siRNA	14157.4	12372.8	1.14424
	Band-3	Control	22333.3	25868.8	0.863329
		Model	21217.5	27528.4	0.770748
		Model+GdCl3	23902.8	28083.6	0.85113
		Model+GdCl3+siRNA	13731.1	25097.2	0.547116
		Model+nRNA	21753.8	16552.3	1.31425
		Model+siRNA	20829.7	19695.8	1.05757
	Band-4	Control	20751.4	18649.2	1.11272
		Model	23409	24441.9	0.957741
		Model+GdCl3	16000.3	17638.3	0.907135
		Model+GdCl3+siRNA	21737.3	24429.9	0.889782
		Model+nRNA	19728.6	28558.2	0.690822
		Model+siRNA	12479.1	23025.4	0.54197
	Band-5	Control	25920	23180.1	1.1182
		Model	22738.9	15293.3	1.48685
		Model+GdCl3	20015.4	14857.7	1.34714
		Model+GdCl3+siRNA	15461.9	13784.8	1.12166
		Model+nRNA	21217.5	18922.6	1.12127
		Model+siRNA	23758.8	20772.5	1.14376
	Band-Rep	Control	16920.5	18118.4	0.933884
		Model	22712.2	28432.1	0.798823
		Model+GdCl3	25273.5	27776.8	0.909876
		Model+GdCl3+siRNA	25810.5	29678.3	0.869673
		Model+nRNA	24643.9	22573.9	1.0917
		Model+siRNA	19747.5	20091.3	0.982887
